# Supplementary material for: The novel synthesis of a condensed triazine via the heterocyclization of an azo derivative and its characterization, radiolabeling and bio-evaluation
Source: RSC Adv. 2025 Oct 21;15(47):39988–40005. doi: 10.1039/d5ra05853h (PMC12538673; doi:10.1039/d5ra05853h)
Supplement: RA-015-D5RA05853H-s001 [file RA-015-D5RA05853H-s001.xlsx]

## Sheet: 4
										% LabeIled Compound	% Free	%Colloid
									50	70.6	17.8	11.6	-11.6
									75	85.9	8.7	5.4	-5.4
									100	93.1	3.9	3	-3
									125	95.4	2.2	2.4	-2.4
									150	93	2.5	4.5	-4.5
									200	90	2.7	7.3	-7.3
										1.23	0.83	0.71
										0.67	0.42	0.33
										0.3	0.15	0.26
										0.23	0.21	0.19
										0.26	0.16	0.21
										0.45	0.3	0.37

## Sheet: 5
										% LabeIled Compound	% Free	%Colloid
									2.5	52.5	29.5	18	-18
									5	68.7	18.1	13.2	-13.2
									7.5	89	4.4	6.6	-6.6
									10	92.9	3	4.1	-4.1
									12.5	95.4	2.2	2.4	-2.4
									15	92.4	2.5	5.1	-5.1
									20	87	2.8	10.2	-10.2
										1.9	1.67	0.6	-96.43
										1.49	0.84	0.67
										0.72	0.31	0.24
										0.46	0.28	0.24
										0.23	0.21	0.19
										0.22	0.23	0.18
										0.5	0.18	0.39

## Sheet: 6
										% LabeIled Compound	% Free	%Colloid
									5	47.7	31.3	21	-21
									6	80.1	15.1	4.8	-4.8
									7	88	6.6	5.4	-5.4
									8	95.4	2.2	2.4	-2.4
									9	92	3	5	-5
									10	88.3	3.5	8.2	-8.2
									11	84.3	3.9	11.8	-11.8
										1.3	0.99	0.73
										0.87	0.55	0.31
										0.5	0.34	0.35
										0.23	0.21	0.19
										0.31	0.21	0.2
										0.6	0.26	0.5
										0.7	0.28	0.55

## Sheet: 7
										% LabeIled Compound	% Free	%Colloid
									1 min	87	9.1	3.9	-3.9
									5 min	91	5.8	3.2	-3.2
									15 min	92.9	3	4.1	-4.1
									30 min	95.4	2.2	2.4	-2.4
									60 min	94	2.5	3.5	-3.5
									3 hr	92	2.9	5.1	-5.1
									6 hr	90.4	3	6.6	-6.6
									12 hr	89.6	4.1	6.3	-6.3
									24 hr	87.1	4.9	8	-8
										0.3	0.41	0.19
										0.28	0.3	0.17
										0.3	0.35	0.2
										0.23	0.21	0.19
										0.36	0.3	0.21
										0.41	0.26	0.34
										0.5	0.23	0.39
										0.6	0.22	0.3
										0.61	0.3	0.51

## Sheet: 8
										% LabeIled Compound	% Free	%Colloid
									5	93.6	4.7	1.7	-1.7
									10	95.4	2.2	2.4	-2.4
									15	90.1	5.9	4	-4
									20	79	14.4	6.6	-6.6
									25	71	20	9	-9
										0.3	0.27	0.15
										0.23	0.21	0.19
										0.33	0.29	0.33
										0.48	0.57	0.41
										0.47	0.7	0.62

## Sheet: 9
										15 min	30 min	60 min	180 min
																		1.1
									Ascites	0.31	0.21	0.33	0.26
									Blood	0.24	0.3	0.16	0.21
									Bone	0.07	0.05	0.17	0.04
									Muscle	0.06	0.07	0.1	0.04
									Liver	0.18	0.35	0.37	0.22
									Stomach	0.26	0.34	0.3	0.2
									Intestine	0.22	0.3	0.24	0.03
									Lung	0.12	0.12	0.12	0.01
									Heart	0.21	0.06	0.06	0.04
									Spleen	0.23	0.04	0.04	0.05
									Kidney	0.17	0.22	0.4	0.23
									Thyroid	0.05	0.09	0.09	0.16

## Sheet: 10
										15 min	30 min	60 min	180 min
									Tumor Muscle	3.87	5.8	6.09	4.81	Muscle	0
									T/NT	1.84	3.63	4.65	3.73
									Blood	9.59	7.21	6.5	4.1
									Bone	2.7	1.96	1.45	1
									Muscle	2.1	1.6	1.31	1.29
									Liver	18.83	23.7	19.37	17.14
									Stomach	7.22	9.28	7.31	2.7
									Intestine	4.91	8.31	11.4	11
									Lung	3.3	4	4.15	3.72
									Heart	3.3	3.13	2.87	1.93
									Spleen	3.9	4.04	3.81	2.7
									Kidney	7.08	9.31	9.34	6
									Pancreas	6.13	15.79	21.68	14.31
									Tumor Muscle	0.1	0.23	0.21	0.26
									T/NT	0	0	0	0
									Blood	0.34	0.21	0.23	0.16
									Bone	0.1	0.08	0.1	0.07
									Muscle	0.1	0.06	0.09	0.06
									Liver	0.58	0.49	0.47	0.43
									Stomach	0.33	0.4	0.54	0.2
									Intestine	0.26	0.32	0.39	0.31
									Lung	0.13	0.12	0.2	0.17
									Heart	0.17	0.13	0.19	0.14
									Spleen	0.2	0.27	0.15	0.09
									Kidney	0.36	0.31	0.34	0.23
									Pancreas	0.27	0.29	0.35	0.2
